# Supplementary material for: Screening and Characterization of Lactiplantibacillus plantarum WYP with Histamine-Degrading Activity: A Probiotic Candidate Assessed Based on Phenotyping Experiments and Whole-Genome Sequencing
Source: Foods. 2026 May 16;15(10):1763. doi: 10.3390/foods15101763 (PMC13205391; doi:10.3390/foods15101763)
Supplement: Supplementary file 1 [file foods-15-01763-s001.zip]

Archive with 1 entries (1 files):
- foods-4291620-supplementary.pdf
